# Supplementary material for: The Reverse Dual Plane: A Novel Technique for Endoscopic Transaxillary Breast Augmentation
Source: Aesthet Surg J Open Forum. 2024 Apr 5;6:ojae020. doi: 10.1093/asjof/ojae020 (PMC11181864; doi:10.1093/asjof/ojae020)
Supplement: ojae020_Supplementary_Data [file ojae020_Supplementary_Data.zip]

Archive with 2 entries (2 files):
- VIDEO.1.mp4
- VIDEO.2.mp4
